# Supplementary material for: EpiFoundation: A Foundation Model for Single-Cell ATAC-seq via Peak-to-Gene Alignment
Source: bioRxiv. 2025 Sep 28:2025.02.05.636688. Originally published 2025 Feb 8. Preprint. [Version 2] doi: 10.1101/2025.02.05.636688 (PMC11839112; doi:10.1101/2025.02.05.636688)
Supplement: Supplement 1 [file media-1.zip]

Archive with 36 entries (27 files):
- EpiFoundation-main/
- EpiFoundation-main/.gitignore
- EpiFoundation-main/README.md
- EpiFoundation-main/assets/
- EpiFoundation-main/assets/batch_correlation.png
- EpiFoundation-main/assets/framework.png
- EpiFoundation-main/configs/
- EpiFoundation-main/configs/eval/
- EpiFoundation-main/configs/eval/mini_atlas.yml
- EpiFoundation-main/configs/pretrain/
- EpiFoundation-main/configs/pretrain/atac_cross_binary.yml
- EpiFoundation-main/data/
- EpiFoundation-main/data/__init__.py
- EpiFoundation-main/data/csv2h5ad.py
- EpiFoundation-main/data/dataloader.py
- EpiFoundation-main/data/preprocess.py
- EpiFoundation-main/env.yml
- EpiFoundation-main/eval.py
- EpiFoundation-main/finetune.py
- EpiFoundation-main/loss/
- EpiFoundation-main/loss/loss.py
- EpiFoundation-main/model/
- EpiFoundation-main/model/EpiFoundation.py
- EpiFoundation-main/model/__init__.py
- EpiFoundation-main/model/flashDiff.py
- EpiFoundation-main/model/flashMHA.py
- EpiFoundation-main/model/performer.py
- EpiFoundation-main/model/reversible.py
- EpiFoundation-main/model/transformer.py
- EpiFoundation-main/prepare_data.py
- EpiFoundation-main/pretrain_ddp.py
- EpiFoundation-main/pretrain_fsdp.py
- EpiFoundation-main/tokenizer/
- EpiFoundation-main/tokenizer/__init__.py
- EpiFoundation-main/tokenizer/gene_tokenizer.py
- EpiFoundation-main/utils.py
