# Supplementary material for: EpiFoundation: A Foundation Model for Single-Cell ATAC-seq via Peak-to-Gene Alignment
Source: bioRxiv. 2025 Sep 28:2025.02.05.636688. Originally published 2025 Feb 8. Preprint. [Version 2] doi: 10.1101/2025.02.05.636688 (PMC11839112; doi:10.1101/2025.02.05.636688)
Supplement: Supplement 1 [file media-1.zip › EpiFoundation-main/configs/pretrain/atac_cross_binary.yml]

task_name: fsdp_debug

train:
  # for ditributed training
  local_rank: 0
  # random seed
  seed: 2002

  # training hyperparameters
  batch_size: 8
  lr: 1e-4
  epochs: 150
  gradient_accumulation_steps: 20
  amp: True
  save_ckpt_freq: 20
  resume: False

  model:
    encoder: transformer
    # pretrained: /home/jwu418/workspace/scMultiomics/experiment/atac_cross_pretrain/ckpts/Epoch_32_Step_26144_atac_cross_pretrain.pth # set to None if not using pretrained model
    pretrained: null
    embedding_method: id_only
    atac_max_len: 8000
    rna_max_len: 8000
    embedding_dim: 512
    num_layers: 6
    head_num: 8
    head_dim: 1024
    dropout: 0.2
    additional_config_path: /path/to/additional_config.json
    cell_emb_style: cls
    mvc_arch_style: concat query
    use_batch_labels: False
  
  task_weight:
    cell_type: 0.0
    mvc: 1.0

valid:
  freq: 2

data:
  bin_num: &bn 2
  append_cls: True
  train:
    atac_path: /home/jwu418/workspace/data/ours/test/bmmc_kidney_paired_atac.h5ad
    atac_key: X
    rna_path: /home/jwu418/workspace/data/ours/test/bmmc_kidney_rna_binned_binning_2.h5ad
    rna_key: X_binned
  test:
    atac_path: /home/jwu418/workspace/data/ours/valid/bmmc_kidney_paired_atac.h5ad
    atac_key: X
    rna_path: /home/jwu418/workspace/data/ours/valid/bmmc_kidney_rna_binned_binning_2.h5ad
    rna_key: X_binned

vocab:
  rna_path: /home/jwu418/workspace/data/ours/vocab/bmmc_rna_vocab.json
  atac_path: /home/jwu418/workspace/data/ours/vocab/bmmc_atac_vocab.json
  cell_type_path: /home/jwu418/workspace/data/ours/vocab/bmmc_kidney_cell_vocab.json
  batch_path: /home/jwu418/workspace/data/ours/vocab/bmmc_kidney_batch_vocab.json
  special_tokens:
    pad: {token: <pad>, value: 2}
    # value of the mask is 1 plus bin_num
    mask: {token: <mask>, value: 3}
    cls: {token: <cls>, value: 0}
