# Supplementary material for: EpiFoundation: A Foundation Model for Single-Cell ATAC-seq via Peak-to-Gene Alignment
Source: bioRxiv. 2025 Sep 28:2025.02.05.636688. Originally published 2025 Feb 8. Preprint. [Version 2] doi: 10.1101/2025.02.05.636688 (PMC11839112; doi:10.1101/2025.02.05.636688)
Supplement: Supplement 1 [file media-1.zip › EpiFoundation-main/finetune.py]

# -*- coding: utf-8 -*-

import os
import gc
import argparse
import json
import random
import math
import random
from functools import reduce
import numpy as np
import pandas as pd
from scipy import sparse
from sklearn.model_selection import train_test_split
import torch
from torch import nn
from torch.optim import Adam
from torch.nn import functional as F
from tensorboardX import SummaryWriter
from torch.utils.data import DataLoader, Dataset
from torch.utils.data.distributed import DistributedSampler
from torch.nn.parallel import DistributedDataParallel as DDP
import torch.distributed as dist
from model import EpiFoundation
from loss.loss import MaskedMSELoss
from data.dataloader import *
from tokenizer import GeneVocab
import scanpy as sc
import anndata as ad
from utils import *
from memory_profiler import profile

import yaml

torch.autograd.set_detect_anomaly(True)

parser = argparse.ArgumentParser()
parser.add_argument("--config", type=str, default='./configs/pretrain/atac_cross_debug.yml', help='Config file.')
args = parser.parse_args()

def main():
    # read and parse config file
    local_rank = int(os.environ["LOCAL_RANK"])
    with open(args.config, 'r') as f:
        config = yaml.load(f, Loader=yaml.FullLoader)
        
    
    train_config = config['train']
    valid_config = config['valid']
    data_config = config['data']
    vocab_config = config['vocab']
    task_name = config['task_name']
    task_floder = './experiment/{}'.format(task_name)
    ckpt_dir = os.path.join(task_floder, 'ckpts')
    

    
    random_seed = train_config['seed']
    EPOCHS = train_config['epochs']
    BATCH_SIZE = train_config['batch_size']
    GRADIENT_ACCUMULATION = train_config['gradient_accumulation_steps']
    LEARNING_RATE = float(train_config['lr'])

    model_name = train_config['model']['encoder']
    
    save_ckpt_freq = train_config['save_ckpt_freq'] if 'save_ckpt_freq' in train_config else 5
    resume = train_config['resume'] if 'resume' in train_config else False
    
    # special tokens
    pad = vocab_config['special_tokens']['pad']
    mask = vocab_config['special_tokens']['mask']
    cls = vocab_config['special_tokens']['cls']
    
    # distibuted setting
    dist.init_process_group(backend='nccl')
    torch.cuda.set_device(local_rank)
    device = torch.device("cuda", local_rank)
    world_size = torch.distributed.get_world_size()
    seed_all(random_seed + torch.distributed.get_rank())
    is_master = (local_rank == 0)
    
    # init loggers
    logger = set_log(log_dir= os.path.join(task_floder, 'logs'))
    tb_logger = SummaryWriter(os.path.join(task_floder, 'tb_logs'))
    if is_master:
        logger.info(dict2str(config))
    
    
    rna_vocab = GeneVocab.from_file(vocab_config['rna_path'])
    atac_vocab = GeneVocab.from_file(vocab_config['atac_path'])
    cell_vocab = GeneVocab.from_file(vocab_config['cell_type_path'])
    batch_vocab = GeneVocab.from_file(vocab_config['batch_path'])
    chr_vocab = GeneVocab.from_file(vocab_config['chr_path'])
    
    if is_master:
        logger.info(f'Rna vocab size: {len(rna_vocab)}')
        logger.info(f'Atac vocab size: {len(atac_vocab)}')
        
    if is_master:
        logger.info('loading training data')
    
    train_set = PairedSCDataset(
        rna_file = data_config['train']['rna_path'],
        atac_file= data_config['train']['atac_path'],
        rna_key = data_config['train']['rna_key'],
        atac_key = data_config['train']['atac_key'],
        rna_vocab = rna_vocab,
        atac_vocab = atac_vocab,
        cell_vocab = cell_vocab,
        batch_vocab= batch_vocab,
        chr_vocab = chr_vocab,
        gene2chr_file= vocab_config['gene2chr_path'],
        rna_max_len = train_config['model']['rna_max_len'],
        atac_max_len = train_config['model']['atac_max_len'],
        pad_token = pad['token'],
        rna_pad_value = pad['value'],
        cls_token = cls['token'],
        logger = logger,
    )
                                
    gc.collect()
    train_sampler = DistributedSampler(train_set)
    train_loader = DataLoader(train_set, batch_size=BATCH_SIZE, sampler=train_sampler, prefetch_factor=4, num_workers=4)

    
    if is_master:
        logger.info('loading validation data')
    val_set = PairedSCDataset(
        rna_file = data_config['test']['rna_path'],
        atac_file= data_config['test']['atac_path'],
        rna_key = data_config['test']['rna_key'],
        atac_key = data_config['test']['atac_key'],
        rna_vocab = rna_vocab,
        atac_vocab = atac_vocab,
        cell_vocab = cell_vocab,
        batch_vocab= batch_vocab,
        chr_vocab = chr_vocab,
        gene2chr_file= vocab_config['gene2chr_path'],
        rna_max_len = train_config['model']['rna_max_len'],
        atac_max_len = train_config['model']['atac_max_len'],
        pad_token = pad['token'],
        rna_pad_value = pad['value'],
        cls_token = cls['token'],
        logger = logger,
    )
    gc.collect()

    val_sampler = SequentialDistributedSampler(val_set, batch_size=BATCH_SIZE, world_size=world_size)
    val_loader = DataLoader(val_set, batch_size=BATCH_SIZE, sampler=val_sampler, prefetch_factor=4, num_workers=4)
    
    if is_master:
        logger.info('Creating model')
    
    model = EpiFoundation(
        num_class_cell = len(cell_vocab),
        num_rnas = len(rna_vocab),
        num_atacs = len(atac_vocab),
        num_values= data_config['bin_num'],
        num_chrs= len(chr_vocab),
        embed_dim = train_config['model']['embedding_dim'],
        depth = train_config['model']['num_layers'],
        heads = train_config['model']['head_num'],
        head_dim = train_config['model']['head_dim'],
        encoder = model_name,
        dropout = train_config['model']['dropout'],
        pad_token_idx_rna = rna_vocab[pad['token']],
        pad_token_idx_atac = atac_vocab[pad['token']],
        cell_emb_style = train_config['model']['cell_emb_style'],
        mvc_arch_style = train_config['model']['mvc_arch_style'],
        use_batch_labels = train_config['model']['use_batch_labels'],
        batch_label_num= len(batch_vocab),
        use_chr_labels= train_config['model']['use_chr_labels'],
        stage= 'value_finetune',
    ).to(device)
    
    # optimizer
    optimizer = Adam(model.parameters(), lr=LEARNING_RATE)
    
    # learning rate scheduler
    scheduler = CosineAnnealingWarmupRestarts(
        optimizer,
        first_cycle_steps=15,
        cycle_mult=2,
        max_lr=LEARNING_RATE,
        min_lr=1e-6,
        warmup_steps=5,
        gamma=0.9
    )
    
    start_epoch = 1
    model = DDP(model, device_ids=[local_rank], output_device=local_rank)
    
    # scaler = torch.amp.GradScaler(enabled=train_config['amp'].amp)
    scaler = torch.cuda.amp.GradScaler(enabled=train_config['amp'])
    
    # masked_mse_loss = MaskedMSELoss().to(local_rank)
    cross_entropy_loss = nn.CrossEntropyLoss(reduction='mean').to(local_rank)
    mvc_loss_fn = MaskedMSELoss().to(local_rank)
    mvc_weight = train_config['task_weight']['mvc']
    cell_type_weight = train_config['task_weight']['cell_type']
    
    softmax = nn.Softmax(dim=-1)
    
    steps = 0
    if train_config['model']['pretrained'] is not None:
        if is_master:
            logger.info('Loading pretrained model from: {}'.format(train_config['model']['pretrained']))
        checkpoint = torch.load(train_config['model']['pretrained'], map_location=device)
        
        # # do not load value_decoder parameters
        pretrained_dict = {k: v for k, v in checkpoint['model'].items() if 'value_decoder' not in k and 'mvc_decoder' not in k and 'batch_emb' not in k and 'cls_decoder' not in k}
        model_dict = model.module.state_dict()
        model_dict.update(pretrained_dict)
        model.module.load_state_dict(model_dict)

        if resume:
            start_epoch = checkpoint['epoch'] + 1
            steps = checkpoint['steps']
        del checkpoint
        del pretrained_dict
        gc.collect()
    
    dist.barrier()
    if is_master:
        logger.info('Start finetuning from epoch: {}, steps: {}'.format(start_epoch, steps))
    for i in range(start_epoch, start_epoch + EPOCHS):
        train_loader.sampler.set_epoch(i)
        
        if is_master:
            logger.info('Training with {} samples, steps: {}'.format(len(train_loader.dataset), len(train_loader)))
        model.train()
        dist.barrier()
        running_loss = {'mvc': 0.0, 'cell': 0.0, 'total': 0.0}
        cum_acc_cell = 0.0
        for index, batch in enumerate(train_loader):
            index += 1
            steps += 1
            rna_values = batch['rna_values'].to(device)
            rna_ids = batch['rna_ids'].to(device)
            atac_ids = batch['atac_ids'].to(device)
            cell_ids = batch['cell_ids'].to(device)
            batch_ids = batch['batch_ids'].to(device)
            rna_chrs = batch['rna_chrs'].to(device)
            atac_chrs = batch['atac_chrs'].to(device)
            
            padding_positions = atac_ids.eq(atac_vocab[pad['token']])
            rna_non_pad = rna_ids.ne(rna_vocab[pad['token']])
            
            if index % GRADIENT_ACCUMULATION != 0 and index != len(train_loader):
                with model.no_sync():
                    with torch.cuda.amp.autocast(enabled=train_config['amp'], dtype= torch.bfloat16):
                        # finetue using all expression values, do not mask
                        output = model(atac = atac_ids, rna = rna_ids, src_key_padding_mask = padding_positions, batch_id = batch_ids, rna_chrs = rna_chrs, atac_chrs = atac_chrs)

                        mvc_loss = mvc_loss_fn(output['value_pred'], rna_values.float(), mask = rna_non_pad) * mvc_weight
                        cell_loss = cross_entropy_loss(output['cell_pred'], cell_ids) * cell_type_weight
                        loss =  mvc_loss + cell_loss
                        
                        running_loss['mvc'] += mvc_loss.item()
                        running_loss['cell'] += cell_loss.item()
                        running_loss['total'] += loss.item()
                        
                        loss = loss / GRADIENT_ACCUMULATION
                    scaler.scale(loss).backward()
            else:
                with torch.cuda.amp.autocast(enabled=train_config['amp'], dtype= torch.bfloat16):
                    output = model(atac = atac_ids, rna = rna_ids, src_key_padding_mask = padding_positions, batch_id = batch_ids, rna_chrs = rna_chrs, atac_chrs = atac_chrs)
                    
                    mvc_loss = mvc_loss_fn(output['value_pred'], rna_values.float(), mask = rna_non_pad) * mvc_weight
                    cell_loss = cross_entropy_loss(output['cell_pred'], cell_ids) * cell_type_weight
                    loss =  mvc_loss + cell_loss
                    
                    running_loss['mvc'] += mvc_loss.item()
                    running_loss['cell'] += cell_loss.item()
                    running_loss['total'] += loss.item()
                    if is_master:
                        tb_logger.add_scalar('train/mvc_loss', mvc_loss.item(), steps)
                        tb_logger.add_scalar('train/cell_loss', cell_loss.item(), steps)
                        tb_logger.add_scalar('train/total_loss', loss.item(), steps)
                        logger.info(f'Epoch: {i} | Step: {index} | MVC Loss: {mvc_loss:.4f} | Cell Type Loss: {cell_loss:.4f} | Total Loss: {loss:.4f}')
                    loss = loss / GRADIENT_ACCUMULATION
                scaler.scale(loss).backward()
                scaler.unscale_(optimizer)
                torch.nn.utils.clip_grad_norm_(model.parameters(), int(1e2))
                scaler.step(optimizer)
                scaler.update()
                optimizer.zero_grad()
            # cell type accuracy
            type_pred = softmax(output['cell_pred'])
            type_pred = type_pred.argmax(dim=-1)
            cum_acc_cell += (type_pred.eq(cell_ids)).sum().item() / len(cell_ids)
            
        cum_acc_cell = 100 * cum_acc_cell / index
        cum_acc_cell = get_reduced(cum_acc_cell, local_rank, 0, world_size)
        
        for key in running_loss:
            running_loss[key] = running_loss[key] / index
            running_loss[key] = get_reduced(running_loss[key], local_rank, 0, world_size)
        if is_master:
                logger.info(f'Epoch: {i} | MVC Loss: {running_loss["mvc"]:.4f} | Cell Type Loss: {running_loss["cell"]:.4f} | Total Loss: {running_loss["total"]:.4f} | Cell Type Accuracy: {cum_acc_cell:.2f}')
        dist.barrier()
        scheduler.step()
        # del train_set, train_sampler, train_loader

        if i % valid_config['freq'] == 0:
            if is_master:
                logger.info('#### Validation ####')
            model.eval()
            dist.barrier()
            running_loss = {'mvc': 0.0, 'cell': 0.0, 'total': 0.0}
            
            cum_acc_cell = 0.0

            with torch.no_grad():
                for index, batch in enumerate(val_loader):
                    index += 1
                    
                    rna_values = batch['rna_values'].to(device)
                    rna_ids = batch['rna_ids'].to(device)
                    atac_ids = batch['atac_ids'].to(device)
                    cell_ids = batch['cell_ids'].to(device)
                    batch_ids = batch['batch_ids'].to(device)
                    rna_chrs = batch['rna_chrs'].to(device)
                    atac_chrs = batch['atac_chrs'].to(device)

                    padding_positions = atac_ids.eq(atac_vocab[pad['token']])
                    rna_non_pad = rna_ids.ne(rna_vocab[pad['token']])
                    with torch.cuda.amp.autocast(enabled=train_config['amp'], dtype= torch.bfloat16):
                        output = model(atac = atac_ids, rna = rna_ids, src_key_padding_mask = padding_positions, batch_id = batch_ids, rna_chrs = rna_chrs, atac_chrs = atac_chrs)
                        
                        mvc_loss = mvc_loss_fn(output['value_pred'], rna_values.float(), mask = rna_non_pad) * mvc_weight
                        cell_loss = cross_entropy_loss(output['cell_pred'], cell_ids) * cell_type_weight
                        loss =  mvc_loss + cell_loss
                        
                    running_loss['mvc'] += mvc_loss.item()
                    running_loss['cell'] += cell_loss.item()
                    running_loss['total'] += loss.item()
                    
                    type_pred = softmax(output['cell_pred'])
                    type_pred = type_pred.argmax(dim=-1)
                    cum_acc_cell += (type_pred.eq(cell_ids)).sum().item() / len(cell_ids)
                    
                    # break   
            for key in running_loss:
                running_loss[key] = running_loss[key] / index
                running_loss[key] = get_reduced(running_loss[key], local_rank, 0, world_size)
            cum_acc_cell = 100 * cum_acc_cell / index
            cum_acc_cell = get_reduced(cum_acc_cell, local_rank, 0, world_size)
            
            # del val_set, val_sampler, val_loader
            if is_master:
                logger.info(f'MVC Loss: {running_loss["mvc"]:.4f} | Cell Type Loss: {running_loss["cell"]:.4f} | Total Loss: {running_loss["total"]:.4f} | Cell Type Accuracy: {cum_acc_cell:.2f}')
                
        if is_master and i % save_ckpt_freq == 0:
            save_ckpt(i, steps,  model, optimizer, scheduler, scaler, running_loss["total"], task_name, ckpt_dir)
    

if __name__ == '__main__':
    main()
    
